# Supplementary material for: Recombinant Bovine Growth Hormone-Induced Metabolic Remodelling Enhances Growth of Gilthead Sea-Bream (Sparus aurata): Insights from Stable Isotopes Composition and Proteomics
Source: Int J Mol Sci. 2021 Dec 3;22(23):13107. doi: 10.3390/ijms222313107 (PMC8658469; doi:10.3390/ijms222313107)
Supplement: Supplementary file 1 [file ijms-22-13107-s001.zip]

Archive with 1 entries (1 files):
- ijms-1483986-supplementary.pdf
